# Supplementary material for: Spatiotemporal characteristics of pandemic influenza
Source: BMC Infect Dis. 2014 Jul 9;14:378. doi: 10.1186/1471-2334-14-378 (PMC4226939; doi:10.1186/1471-2334-14-378)
Supplement: Additional file 1 — World wide spread of the Asian Influenza 1957–1958. An animated map describes the global spread in 1957. [file 1471-2334-14-378-S1.zip]

Archive with 15 entries (12 files):
- Anima11web/
- Anima11web/Anima11web-desktop.m4v
- __MACOSX/
- __MACOSX/Anima11web/
- __MACOSX/Anima11web/._Anima11web-desktop.m4v
- Anima11web/Anima11web-iPhone-cell.3gp
- __MACOSX/Anima11web/._Anima11web-iPhone-cell.3gp
- Anima11web/Anima11web-iPhone.m4v
- __MACOSX/Anima11web/._Anima11web-iPhone.m4v
- Anima11web/Anima11web-poster.jpg
- __MACOSX/Anima11web/._Anima11web-poster.jpg
- Anima11web/Anima11web.mov
- __MACOSX/Anima11web/._Anima11web.mov
- Anima11web/ReadMe.html
- __MACOSX/Anima11web/._ReadMe.html
