# Supplementary material for: Spatiotemporal characteristics of pandemic influenza
Source: BMC Infect Dis. 2014 Jul 9;14:378. doi: 10.1186/1471-2334-14-378 (PMC4226939; doi:10.1186/1471-2334-14-378)
Supplement: Additional file 2 — Spatiotemporal incidence and GWM for the Russian Influenza. An animated map depicts the propagation in space and time as weekly incidence per municipality along with the geographic weighted mean (GWM) of the incidence numbers. [file 1471-2334-14-378-S2.zip]

Archive with 8 entries (7 files):
- Additional file 2/
- Additional file 2/Additional file 2-desktop.m4v
- Additional file 2/Additional file 2-iPhone-cell.3gp
- Additional file 2/._Additional file 2-iPhone-cell.3gp
- Additional file 2/Additional file 2-iPhone.m4v
- Additional file 2/Additional file 2-poster.jpg
- Additional file 2/Additional file 2.mov
- Additional file 2/ReadMe.html
