# Supplementary material for: Spatiotemporal characteristics of pandemic influenza
Source: BMC Infect Dis. 2014 Jul 9;14:378. doi: 10.1186/1471-2334-14-378 (PMC4226939; doi:10.1186/1471-2334-14-378)
Supplement: Additional file 4 — Spatiotemporal incidence and GWM for the A(H1N1)2009pdm2009-2010. An animated map depicts the propagation in space and time as weekly incidence per municipality along with the geographic weighted mean (GWM) of the incidence numbers. [file 1471-2334-14-378-S4.zip]

Archive with 15 entries (12 files):
- Anima21web/
- Anima21web/Anim21web-desktop.m4v
- __MACOSX/
- __MACOSX/Anima21web/
- __MACOSX/Anima21web/._Anim21web-desktop.m4v
- Anima21web/Anim21web-iPhone-cell.3gp
- __MACOSX/Anima21web/._Anim21web-iPhone-cell.3gp
- Anima21web/Anim21web-iPhone.m4v
- __MACOSX/Anima21web/._Anim21web-iPhone.m4v
- Anima21web/Anim21web-poster.jpg
- __MACOSX/Anima21web/._Anim21web-poster.jpg
- Anima21web/Anim21web.mov
- __MACOSX/Anima21web/._Anim21web.mov
- Anima21web/ReadMe.html
- __MACOSX/Anima21web/._ReadMe.html
